# Supplementary material for: Clinical Outcomes in Routine Evaluation Measures for Patients Discharged from Acute Psychiatric Care: Four-Arm Peer and Text Messaging Support Controlled Observational Study
Source: Int J Environ Res Public Health. 2022 Mar 23;19(7):3798. doi: 10.3390/ijerph19073798 (PMC8997547; doi:10.3390/ijerph19073798)
Supplement: Supplementary file 1 [file ijerph-19-03798-s001.zip]

Archive with 1 entries (1 files):
- ijerph-1602412-supplementary.pdf
